# Supplementary material for: Enhancing CAR-T cell functionality in a patient-specific manner
Source: Nat Commun. 2023 Jan 31;14:506. doi: 10.1038/s41467-023-36126-7 (PMC9889707; doi:10.1038/s41467-023-36126-7)
Supplement: Supplementary file 4 — Source Data [file 41467_2023_36126_MOESM4_ESM.xlsx]

## Sheet: Figure 1
Fig. 1b
Healthy Donor										Patient samples
11.7	25.3	49.1	47.3	25.6	62	17.8	34.6			12.8	55.2	25.7	25.9	17.9	48	5.16	68	34.8	37.9
Fig. 1c
Healthy Donor										Patient samples
1.30599	1.80939	1.68023	2.61446	5.12772	4.46369	5.13333	5.44928			1.28	0.44	0.84	3.87	1.59942	1.67147	2.05674	1.5508	0.34072	0.614828
Fig. 1d
CD8	CD45RA+CCR7+										CD45RA+CCR7-										CD45RA-CCR7+										CD45RA-CCR7-
Healthy	23.1408	36.262	60.7	44.9	24.0259	49.9	16.3	26.9			51.5131	43.3748	16.6	42.9	32.8727	26.5	25.1	36.9			1.9173	2.222	2.01	0.55	4.80804	6.19	14.6	10.2			23.4288	18.1412	20.7	11.7	38.2933	17.4	44.1	26
Patient	32.2	2.01	3.86	35.7	23.6	12.7	15.3	70.4	0.33	33.3	58.7	61	83.2	52.1	41.8	75.4	70.7	25.3	66.9	46.7	0.67	0.99	0.75	4.27	3.01	1.25	2.39	0.11	0.097	1.3	8.5	36	12.2	7.93	31.6	10.7	11.6	4.22	32.7	18.8
CD8	CD45RA+CCR7+										CD45RA+CCR7-										CD45RA-CCR7+										CD45RA-CCR7-
Healthy	48.577	46.2663	46	56.9	59.31	63.8	14.8	39.9			7.51589	9.03155	5.6	10	7.47764	5.8	2.07	3.93			17.1782	15.4852	15.6	9.46	16.6528	10.9	33.2	20.4			26.729	29.2169	32.7	23.6	16.5583	19.6	51.6	37
Diseased	62.1	11	7.58	58.2	39.7	9.45	46.7	60.6	2.14	37.7	13.8	11.6	22.6	8.51	10.4	22.6	7.05	15.7	15.4	9.86	6.67	17.5	11.1	15.4	4.98	14.4	25.2	6.1	5.03	15.8	17.5	59.9	58.8	17.9	44.9	53.6	21.1	17.6	77.5	36.7
Fig. 1f
Dynabeads	APC-ms
	mol%	Dose (pg/cell)
	0.02	0.24
D1:1		0.4
	0.05	0.6
	0.1	1.2
D3:1		1.2
	0.15	1.8
D5:1		2
	0.2	2.4
	0.25	3
	0.3	3.6
Fig. 1g
Healthy	D1:1								D3:1								D5:1								0.02								0.05								0.1								0.15
	290.57	277.3	263.73	346.92	383.33	393.33	131	254.33	334.27	301.49	290.28	340.43	370	376.67	98	313	289.59	259.6	248.39	334.53	140	169.5	81.5	171	1.44	3.69	2.73	6.61	176	215	56.33	147.67	18.48	45.96	99.12	167.56	373.33	343.33	77	171	123.84	267.86	244.85	325.68	416.67	396.67	105.33	277.67	169.06
Patient	D1:1									D3:1									0.02									0.05									0.1									0.15
	65	164	201.5	201	85	14.37	74.75	1.47		60	140	154.5		23.25	0.35	8.25	0.49		31.4	44	91.5		116	4.98	84	3.09			126	261.5		200.5	11.63	100.5	5.82		41.25	148.5	277.5	200	260.7	18.45	190.5	4.41		57	151.2	231.5
Fig. 1h
Healthy		D1:1								D3:1								D5:1								0.02								0.05								0.1
CD4		37.2	34.9	23.8	13.7	21.6	19.7	29.1	32.5	59.8	51.6	55.4	41.6	37.6	42.1	35.5	45.2	67.3	56.7	63.1	52.2	51.5	64.6	51.4	54.7	10.1	10.6	14.9	14.1	32.4	29.2	25	36	11.7	13.5	18.8	11.6	23.2	23.3	26	33.9	28.1	25.6	27.1	14.2	44.8	40.9	30.6	42.8
CD8		4.88	7.6	3.42	6.85	2.26	6.09	8.19	13.2	6.8	12.1	15	23.3	6.09	16.6	13.5	18.2	9.62	15.4	20.1	31.4	13.4	40.1	28.2	25.3	7.12	6.36	6.54	10.1	15.4	23.7	13.4	26.9	5.91	4.9	6.71	6.12	7.64	17.6	12.3	23	6.95	10	11.5	15.1	21.4	37.3	19.8	32
Patient		D1:1								D3:1								D5:1								0.02								0.05								0.1
CD4		51.8	24.4	33.4	17	22.7	60.5	75.6	23.4	61.6	36.9	46.5		42.9	60.1	60.4	66.1									17.5	15.7	19		10.7	16.9	10.5	19.4		16.9		22.8	13.8	24.4	16.8	20.4	51.2	24	30.2	34.3	17.8	32.7	27.6	20
CD8		8.36	8.29	13.6	3.51	11.2	58	27.1	4.16	14.1	13.6	24.6		25.6	81	79.2	38.6									3.29	5.63	4.94		4.87	14.4	6.98	9.54		7.07		7.18	5.54	24.4	8.01	5.89	15.2	9.81	14.6	16.1	8.92	31.2	10.7	3.28
Fig. 1i
Healthy		CD45RA+CCR7+								CD45RA+CCR7-								CD45RA-CCR7+								CD45RA-CCR7-
D1:1		12.3	29.3	21.8	55.7	52.4	62.4	32	18.8	79.5	63	68.4	36.8	26.8	15.6	10.1	27.9	3.22	3.76	4.08	4.15	14.2	17.4	37.7	23.2	5.01	3.89	5.73	3.37	6.6	4.69	20.2	30.1
D3:1		22	38	40.4	61.3	56	61.1	20.9	18.4	66.9	48.6	42.7	25.9	16.6	10.8	10.7	20.5	3.31	5.53	7.09	6.16	19.2	21.1	44.5	29.1	7.86	7.9	9.83	6.6	8.24	7	23.9	32
D5:1		26.7	35.9	35.7	46.7	56.3	52.8	13.2	16.4	54.8	45.9	42.7	35.8	11.1	9.33	6.28	11.6	4.86	7.29	8.05	6.13	24.4	27.5	56	36.8	13.6	10.9	13.5	11.4	8.24	10.4	24.5	35.2
0.02		30.7	34.2	23.1	30.4	53	56.2	10.6	13.4	45.7	42.1	42.3	49.9	18.9	16.9	13.2	21.5	11.2	11.6	16.4	8.79	19.1	15.3	41.7	28.8	12.5	12	18.2	10.9	9.04	11.6	34.5	36.3
0.05		23.2	22.4	13.2	30.8	43.8	43.5	15.9	18.7	54.2	66.6	63.7	57	39.6	42.8	17.3	23.7	9.38	5.27	8.57	5.39	9.53	7.16	39	28.3	13.2	5.77	14.5	6.85	7.11	6.58	27.8	29.3
0.1		14.2	16.3	20	57.8	55.4	58.7	17.6	21	69.5	77.6	67.7	33.8	16.6	24.1	8.76	14.3	5.27	2.21	4.46	4.17	20.4	11.1	50.7	31.1	11	3.82	7.89	4.15	7.64	6.11	23	33.6
0.15		13.9	29	33.2	68.8	45.3	50.5	13.4	17.8	67.4	63.5	56.3	21.2	17.1	23.4	8.21	10.3	5.06	3.27	4	5.45	24.3	15.4	49.2	37.9	13.6	4.22	6.47	4.56	13.3	10.7	29.1	34
0.2		19	36	38.9	64.4	42.7	47.6	12.3	17.4	60.3	55.3	51	23.7	15.8	21.2	8.5	12.3	7.49	3.88	3.89	6.42	27.5	18.5	46.6	33.9	13.3	4.83	6.15	5.5	14	12.7	32.6	36.5
0.25		18.4	28.2	37.6	64	34.7	41.1	11.7	16.9	54.2	59.8	51.6	26.5	16.4	19.7	8.4	12.1	10.1	5.2	4.72	5.27	28.9	23.7	43.8	33.6	17.3	6.81	6.06	4.17	20	15.4	36.2	37.4
0.3		24.5	30.9	32.1	42.4	36.7	37	9.32	13.1	44.1	52.3	56.4	37.9	16.3	24	9.11	9.86	14.7	7.66	4.46	7.75	29.1	21	45.8	35	16.7	9.08	7.03	11.9	17.9	18	35.7	42
Patient		CD45RA+CCR7+								CD45RA+CCR7-								CD45RA-CCR7+								CD45RA-CCR7-
D1:1		39.5	12.9	31.5	36	48.2	10.2	13.2	73	48.4	18.4	12	52.1	14	7.29	53.6	18.2	6.77	30.3	39.3	7.1	28.1	43.7	7.15	6.93	5.33	38.4	17.2	4.82	9.74	38.8	26.1	1.83
D3:1		40.3	17.7	33.4		27.8	4.38	5.26	54	35.8	15	10.2		14.7	3.65	19.3	8.65	12.8	34.7	41.9		37.3	35	21.8	28.8	11.1	32.5	14.5		20.2	56.9	53.6	8.58
0.02		26.4	9.69	12.6		21.8	7.23	32	22.5	59.8	24	28.7		44.1	23.1	34.7	68.4	8.74	28.5	23		21.6	26.6	18.6	2.92	5.05	37.8	35.8		12.5	43.1	14.8	6.2
0.05			9.62	16		27.7	5.51	21.1	23.5		19.8	22.4		42.8	26.8	54.8	70.8		31.8	30.8		16.8	26.1	11.1	1.98		38.7	30.9		12.7	41.5	13.1	3.81
0.1		39.2	11.6	22.7	44.6	45.3	9.13	21	23.7	35.5	14.4	15.6	32.8	28.6	30.3	65.2	69.3	14.4	36.2	37.5	12.1	18.7	24.5	5.84	2.76	10.9	37.8	24.2	10.6	7.45	36.1	7.96	4.22
0.15		41.3	14.1	22.1		42.9	14	21.8	62.4	35.3	12.8	11.2		20.2	16.9	63.9	26.9	12.8	41.1	41.5		27.8	46.7	6.48	8.09	10.6	32	25.2		9.15	22.5	7.9	2.66
0.2		39.8	13.8	21.2		38	6.6	18.5	61.4	25.4	9.5	11.3		22.2	13.1	66.3	25.9	21.1	48.5	45.2		28.1	42.8	5.86	8.82	13.7	28.1	22.4		11.7	37.4	9.3	3.83
0.25		40.3	11	17.9		33.6	9.57	18.6	68.3	23.7	8.68	11.5		17.8	17.2	60.2	14.4	20.5	48	44.7		35.3	42.3	8.72	13.1	15.5	32.3	25.9		13.3	31	12.4	4.23
0.3		28.4	9.02	16.2		25.6	9.16	17.1	58.2	23.7	6.35	12.5		21	15.5	56.9	21	24.3	51.3	42.8		34.7	39.5	9.15	14.7	23.6	33.3	28.5		18.8	35.8	16.9	6.08
[truncated: 32 more columns]

## Sheet: Figure 2
Fig. 2b
		Healthy					Patient
0.05		25.4	28.4	18.9	38.7	19.5	3.45	12.1	11.4	11.1	12.3
0.1		22.7	30.9	24.5	42.2	20.8	3.04	15.3	11.6	8.75	12.8
0.15		22.2	26.7	25.1	43.3	20.7	4.17	13.6	13.6	10.1	13.2
0.2		22.7	28.1	24.5	47	20.4	4.15	18.3	10.8	8.54	11.8
0.25		17.2	26.9	21.1	46.6	22.8	4.86	12.1	14	7.72	13.1
0.3		17.2	28.2	20.1	43.8	20.5	2.51	9.69	9.41	5.82	13.3
D1:1		21.3	21	15.7	28.9	14.2	2.31	9.98	10.6	3.05	12.2
D3:1		9.38	8.64	14.1	31.3	10.5	1.87	5.41	4.41		4.6
Fig. 2c
Healthy		0.05					0.1					0.15					0.2					0.25					0.3
20:1		73.1228	96.0281	88.7514	87.9709	76.1342	97.0889	96.5989	97.4474	83.0643	58.8534	97.9846	93.2154	94.3316	72.4946	55.3779	97.5465	89.4295	90.5931	55.0623	60.0707	98.2754	92.6982	89.9936	51.8815	58.8679	98.9003	83.6052	84.8744	47.5794	64.0453
10:1		58.1531	95.1021	88.6757	86.3654	58.6732	97.9355	94.8283	95.3776	79.1617	58.0548	97.0863	93.8501	91.8251	70.9507	49.8917	90.946	86.5728	87.7645	54.0208	58.6347	84.7862	82.1271	79.124	50.9086	60.1287	79.1364	76.214	75.2767	44.2519	47.0085
5:1		34.8114	90.3616	83.5874	82.5981	37.9243	95.6302	93.7669	93.0753	75.8593	61.0342	97.1396	92.8297	90.9709	65.7413	50.5704	76.1753	80.1069	86.6264	50.7423	50.352	65.9465	75.146	75.4669	42.804	51.5962	49.1706	71.8784	68.2877	35.4278	37.6906
2.5:1		24.5825	80.3014	62.4898	66.4878	29.2867	88.1963	83.2784	84.2187	57.7226	53.5462	61.4852	80.3397	77.8003	50.3688	45.1848	49.0808	73.2705	67.2889	37.2597	39.2287	44.5436	70.1878	54.2458	30.884	45.8475	29.9691	66.9466	50.6668	24.8571	33.8573
1.25:1		10.5829	55.6441	39.3805	26.5997	21.2407	31.5008	71.8292	74.6586	31.5305	40.4558	21.4594	70.4719	57.5506	24.0978	33.4706	18.4926	61.5577	41.2155	22.2373	29.3271	15.4343	57.5286	29.9469	17.9179	31.9958	10.5723	50.7981	22.9686	10.0221	21.3803
0:1		-1.46846	4.92577	6.56597	3.86371	1.89154	3.34578	6.02334	3.63839	3.53347	0.954725	6.49183	2.39467	0.592175	0.825834	0.91888	1.54944	1.36811	10.6052	2.08519	0.08215	0.882225	1.09842	7.79244	-0.100377	0.946375	0.772348	8.95057	9.34006	5.10647	2.08049
Patient		0.05					0.1					0.15					0.2					0.25					0.3
20:1		46.1899	72.5602	55.1182	83.89	98.6149	60.0372	81.6335	61.2933	94.4407	97.3924	55.1418	93.1637	57.4136	98.6716	72.5201	42.5093	79.6161	49.5413	95.7641	62.6116	55.4416	75.7518	55.1601	95.9733	54.6547	53.3597	55.2123	50.0835	94.8448	34.2704
10:1		38.5265	64.84	41.7724	84.7159	99.9917	55.8699	82.5157	48.4975	94.5194	98.5955	54.0234	90.2276	37.182	99.5771	63.3111	39.4601	79.821	35.7375	93.5667	54.7772	46.3819	76.1743	31.4246	96.0759	36.1485	45.9033	41.2022	25.1779	97.1449	22.8196
5:1		25.287	60.1136	27.7294	70.9702	93.2256	51.8095	79.2851	36.016	90.8386	97.11	47.7902	88.6562	25.4667	96.2676	50.9459	31.7914	79.6393	16.6799	92.4237	41.565	31.2438	74.0547	15.2181	95.3228	29.2412	36.5479	33.2198	9.19708	66.4819	9.75361
2.5:1		18.1836	43.758	16.085	34.2506	82.9112	36.1059	73.1211	24.9321	74.2277	87.5847	40.692	84.1367	15.1092	85.235	31.7474	27.9587	77.2592	8.7517	75.6808	26.1311	23.5212	64.1955	10.3544	81.3542	12.2631	24.5261	22.345	5.74853	31.859	8.80966
1.25:1		15.0122	32.2319	8.14343	10.4567	36.7766	25.0524	52.8347	12.6956	37.5117	41.335	28.5169	67.2399	9.31419	59.3486	8.59808	21.2449	59.1426	6.50721	23.0512	4.54956	21.1642	41.9663	8.68919	29.7769	3.62316	21.2037	6.95507	3.02116	17.8251	3.92565
0:1		1.10254	1.8136	2.20703	4.57534	0.752025	2.1271	1.40297	1.82703	3.98517	1.58261	4.16116	1.05619	0.935233	5.66168	0.34867	1.15801	0.593365	1.92556	2.96225	1.4454	2.12953	0.334025	4.81011	6.1985	0.8152	4.48774	3.02557	-0.0484285	1.13628	1.33652
Fig. 2d
Healthy		D1:1					D3:1					D5:1
20:1		97.4191	93.6345	90.0776	79.7072	28.2526	85.9668	78.7983	79.5562	78.1789	24.2535	74.1916	75.47	77.587	68.0206	21.8231		A
10:1		90.2011	90.848	87.6289	66.9086	22.2337	79.0225	78.5869	47.5056	60.9756	20.4057	68.0625	69.9654	43.3814	50.8082	21.5506
5:1		62.2406	93.5609	74.791	49.3726	19.4251	45.2035	77.4911	16.7018	45.8463	20.2105	29.7708	62.0932	9.78634	31.1803	13.5392
2.5:1		32.5674	90.5697	39.1237	34.769	14.5003	23.4331	60.1348	6.68535	29.9944	16.078	15.943	36.1208	3.52747	14.5012	12.8791
1.25:1		8.75885	57.4482	18.6151	17.1966	4.61313	3.90611	20.7933	4.04258	7.67663	8.67841	3.33474	13.3843	4.0472	5.04661	11.7377
0:1		4.33858	3.40294	2.35114	0.11886	3.7588	2.22632	-0.0537585	0.700612	0.43	2.9841	-0.01348	4.2333	2.57184	0.53	7.01882
		D1:1					D3:1
20:1		61.9278	65.7488	30.4928	98.591	46.4931	52.0823	67.6858	41.8114		14.4513
10:1		56.1206	59.5009	21.9034	90.6928	30.1002	49.5298	65.803	32.4449		16.8195
5:1		50.1155	58.7303	18.9597	74.9416	22.7812	40.1669	60.8266	27.8037		13.599
2.5:1		34.5199	56.1958	16.4951	55.2401	14.9267	29.9597	59.1772	14.548		3.34387
1.25:1		23.3492	36.1595	10.0952	24.4032	7.45719	16.2321	39.433	10.8259		1.94548
0:1		1.66804	3.58427	0.112336	2.58305	0.62066	1.87535	0.416885	0.576179		1.02031
Fig. 2g
		Low	Moderate	High
0.05		1.475	49.775	48.75
0.1		2.725	55.15	42.125
0.15		5.65	58.2	36.15
0.2		6.8	62.7	30.5
0.25		9.625	64.85	25.525
0.3		11.725	71.275	17
0.05		11.275	63.3	25.425
0.1		15.5	61.9	22.6
0.15		29.575	61.775	8.65
0.2		34.4	57.725	7.875
0.25		38.75	56.3	4.95
0.3		38.175	56.85	4.975

## Sheet: Figure 3
Fig. 3c
	CD4	CD8
0.1	228000	262000
0.15	382000	106000
0.3	396000	101000
Fig. 3d
	PD1+Tim3+	PD1+Tim3-	PD1-Tim3+	PD1-Tim3-
0.1	43200	2300	163000	19400
0.15	74000	5850	284000	31600
0.3	179000	13400	170000	19600
0.1	9620	681	230000	21600
0.15	6090	894	79200	14400
0.3	19300	3280	67500	15900
Fig. 3e
	CD45RA+CCR7+	CD45RA+CCR7-	CD45RA-CCR7+	CD45RA-CCR7-
0.1	97100	101000	14100	15100
0.15	207000	114000	60900	14000
0.3	197000	44300	126000	14300
0.1	101000	146000	8830	6310
0.15	70900	16600	11400	1740
0.3	70200	6690	26200	2950
Fig. 3g
	mock							A0.1							A0.15							A0.3
10	19200000	11400000	30800000	31100000	16500000			370000	415000	442000	571000	536000	567000	783000	1250000	1320000	1620000	2780000	1060000	1960000	1010000	4110000	697000	1890000	5070000	17400000	5030000	6070000
14	160000000	51300000	118000000	379000000	257000000			449000	400000	434000	561000	489000	580000	494000	532000	743000	1140000	1180000	851000	562000	526000	21000000	25600000	34900000	41600000	46800000	30900000	14500000
17		507000000
18								442000	453000	455000	313000	493000	438000	429000	381000	331000	2820000	501000	402000	472000	526000	48700000	83100000	127000000	90500000	136000000	58100000	37000000
22								445000	443000	666000	546000	711000	470000	346000	619000	492000	1920000	674000	523000	470000	547000	72900000	360000000	1310000000	281000000	233000000	145000000	13900000
26								556000	495000	531000	610000	1990000	617000	694000	519000	463000	1640000	768000	656000	561000	471000	141000000	415000000	2410000000	527000000	815000000	128000000	7070000
30								424000	397000	454000	569000	2370000	532000	499000	658000	535000	863000	726000	686000	403000	550000	192000000			1520000000	1050000000	221000000	4800000
36								574000	471000	559000	596000	6630000	409000	286000	573000	458000	450000	611000	474000	393000	396000	874000000			4130000000	1370000000	746000000	1340000
42								532000	539000	658000	550000	15800000	616000	526000	544000	756000	566000	782000	446000	520000	490000	4560000000			3890000000	1210000000	0	1340000
46																									5320000000
48								695000	656000	623000	634000	46800000	461000	384000	351000	364000	334000	356000	330000	329000	432000	4890000000				5560000000		708000
55								353000	462000	385000	375000	319000000	338000	313000	314000	270000	311000	414000	1170000	368000	444000	4240000000				15600000000		453000
62								648000	483000	635000	705000	270000000	503000	534000	585000	449000	498000	591000	5790000	492000	503000							803000
69								538000	571000	607000	522000	1060000000	451000	554000	664000	551000	671000	591000	171000000	452000	492000							681000
84								388000	341000	470000	641000		581000	594000	285000	473000	360000	319000	13500000000		580000							482000
Fig. 3h
		mock	A0.1	A0.15	A0.3
0	17	1
1	18	1
2	17.5	1
3	17	1
4	17	1
A0	120		0
A1	120		0
A2	120		0
A3	120		0
A4	64		1
A5	120		0
A6	120		0
B0	120			0
B1	104			0
B2	120			0
B3	120			0
B4	90			1
B5	75			0
B6	120			0
C0	55				1
C1	28				1
C2	26				1
C3	46				1
C4	63				1
C5	40				1
C6	120				0
Fig. 3i
	A0.1							A0.15							A0.3
4	400	400	325	225	300	325	275	50	175	75	175	150	0	75	100	33.33	0	50	50	250	125
9	450	150	350	1025	275	175	400	925	2475	2550	2700	775	1400	1250	3475	1950	875	600	2400	1725	1325
13		500	600	1050	475	350	175	675	400	1625	950	825	450	1575	1650	1825	1800	650	1975	2625	1475
17	5550	900	1375	1325	450	575	1225	675	875	2550	750	1575	550	1050	2050	6500	15025	6775	8625	13750	3200
22	9800	625	1000	975	1650	550	975	300	200	725	400	150	175	1150	5875	29400	32100	19775	5875	5350	10075
29	24700	3075	1075	1775	4125	1325	2200	575	150	1250	350	650	275	500	9200			14500	5800	4350	3500
36	79750	2150	40725	2000	14925	4125	2325	50	125	500	275	125	225	3050	17225			227425	5600	8200	1175
44	279800	10050	82275	1050	225425	89900	2350	875	925	450	1050	50	150	52025	37775				8475		1300
51	236825	15775	124550	1000	343475	152975	2200	2475	2025	1600	425	100	75	37225	5725				7750		6725
58	74500	29225	34075	225	50025	74800	2600	475	6125	200	250	200	25	45825					14700		1550
Fig. 3j
	A0.1							A0.15							A0.3
4	2.24	1.78	1.17	1.66	0.65	0.32	2.45	0.29	0.59	0.4	0.78	0.3	0.54	1.24	0.19	0.09	0.27	0.11	0.09	0.07	0.4
9	2.29	2.47	2.02	3.27	1.91	1.65	2.17	6.21	7.28	10.24	6.38	2.15	7.1	4.25	3.3	1.78	0.72	2.01	3	3.5	2.97
13		2.66	1.58	3.28	1.2	1.34	1.39	2.16	4.82	5.2	3.26	1.84	1.3	3.91	2.96	2.08	1.44	1.39	2.86	3.54	3.6
17	4.35	1.1	1.84	1.87	2.22	0.97	1.79	2.57	2.29	6.67	2.44	2.12	1.96	3.22	7.94	5.43	6.25	6.28	7.32	13.64	4.71
22	13.79	0.85	3.21	2.3	2.96	2.26	2.13	0.97	1.93	3.05	2.21	0.67	0.87	4.15	3.37	16.72	25.48	11.74	7.09	5.79	8.69
29	34.53	4.4	5.06	4.4	4.91	3.52	2.72	2.04	3.03	3.53	3.15	2.33	2.54	9.34	5.92			13.98	6.04	3.12	6.45
36	59.48	0.44	31.11	5.78	24.11	9.35	4.63	1.6	5.18	4.62	8.41	0.23	1.46	16.67	6.69			73.15	5.79	5.27	6.16
44	72.36	12.74	45.96	6.41	48.3	37.9	6.16	2.14	5.01	2.32	8.95	0.56	3.59	53.65	14.29				7.92		7.78
51	73.1	21.26	50.7	7.38	67.73	59.99	5.67	4.92	6.73	6.12	12.82	0.78	2.06	46.15	1.45				5.66		20.81
58	61.63	41.66	48.52	4.51	65.51	55.99	9.91	1.73	11.75	2.5	12.02	0.96	0.77	42.85					16.89		15.25
Fig. 3k
A0.1	CD45RA+CCR7+							CD45RA+CCR7-							CD45RA-CCR7+							CD45RA-CCR7-
4	35.42	32.89	38.33	28.97	33.82	25.37	24.44	58.33	59.21	56.67	60.75	61.76	68.66	68.89	0	2.63	0	1.87	0	0	0	6.25	5.26	5	8.41	4.41	5.97	6.67
9	40.63	32.1	41.55	26.69	20	36.76	37.11	46.88	56.79	49.3	48.12	45	50	47.17	0.63	1.23	1.41	1.88	0	2.94	1.26	11.88	9.88	7.75	23.31	35	10.29	14.47
13		45.12	24.82	25.85	28.17	30.99	42.86		45.12	70.21	59.75	57.75	54.93	54.29		0	0	0.42	1.41	0	0		9.76	4.96	13.98	12.68	14.08	2.86
17	7.39	33.98	26.87	27.43	11.11	13.64	26.74	54.19	56.31	61.19	67.26	71.11	72.73	52.33	1.48	0	0.37	0	0	2.27	0	36.95	9.71	11.57	5.31	17.78	11.36	20.93
22	1.71	20.43	15.38	16.84	8	2.47	11.31	51.88	43.01	54.7	66.84	50	53.5	66.79	0.29	3.23	0	0.53	0.8	0.41	0.36	46.12	33.33	29.91	15.79	41.2	43.62	21.53
29	0.44	1.91	6.29	6.3	1.42	2.39	13.19	22.88	32.24	38.08	60.46	32.57	37.17	43.83	0.34	0.17	1.32	0.29	0.71	0.65	1.7	76.35	65.68	54.3	32.95	65.31	59.78	41.28
36	0.23	3.45	0.28	2.1	0.16	1.79	3.83	6.94	28.97	26.21	28.41	13.32	28.06	23.5	0.37	2.07	0.19	0.45	0.09	0.16	1.64	92.45	65.52	73.32	69.04	86.43	69.98	71.04
44	0.07	0.7	0.19	1.53	0.04	0.18	1.56	1.72	22.07	4.46	10.86	5.23	10.35	11.19	0.2	0.21	0.15	0.25	0.07	0.12	0.12	98.01	77.01	95.19	87.36	94.66	89.36	87.12
51	0.19	0.66	0.26	3.97	0.16	0.86	3.74	1.53	9.79	1.56	5.1	1.84	2.87	10.92	1.7	0.66	0.67	0.71	0.32	1.69	0.57	96.58	88.88	97.51	90.23	97.68	94.58	84.77
58	0.06	0.17	0.16	1.26	0.05	0.25	0.52	0.91	3.54	0.82	6.09	1.47	1.37	5.68	0.27	0.19	0.16	0.84	0.14	0.47	0	98.77	96.1	98.86	91.81	98.34	97.91	93.8
A0.15	CD45RA+CCR7+							CD45RA+CCR7-							CD45RA-CCR7+							CD45RA-CCR7-
4	10	4.35	5.56	5	5.88	7.69	26.67	90	95.65	88.89	92.5	88.24	92.31	73.33	0	0	0	0	0	0	0	0	0	5.56	2.5	5.88	0	0
9	3.21	2.47	3.54	3.87	4.38	2.27	13.95	58.97	58.52	57.92	50.26	57.66	53.9	61.24	1.28	0.74	0.21	0	0.73	0.65	0.78	36.54	38.27	38.33	45.88	37.23	43.18	24.03
13	8.64	5.88	2.58	3.42	2	0	8.94	70.37	82.35	82.26	66.44	64	81.03	71.54	0	0	0	0	0	0	0	20.99	11.76	15.16	30.14	34	18.97	19.51
17	2.86	13.48	3.05	16.3	8.57	7.84	4.62	75.71	83.15	82.82	69.57	65.71	78.43	64.62	0	0	0.38	0	0	0	0	21.43	3.37	13.74	14.13	25.71	13.73	30.77
22	7.41	10.94	5.88	13.46	15.38	8.33	2.87	61.11	81.25	81.37	69.23	76.92	75	77.06	1.85	0	0	1.92	0	0	0.72	29.63	7.81	12.75	15.38	7.69	16.67	19.35
29	2.7	5.88	4.69	8.51	1.36	3.28	1.04	67.57	60	71.09	70.21	51.36	52.55	45.52	0	0	0	0	0	0.73	0.3	29.73	34.12	24.22	21.28	47.27	43.43	53.13
36	1.69	0.99	2.31	1.04	0	0	0.38	57.63	24.26	55.49	72.67	28.57	33.33	24.86	3.39	0.5	0	0.21	0	0	0.13	37.29	74.26	42.2	26.09	71.43	66.67	74.63
44	0.77	0.59	3.37	0.17	0	0.2	0.04	46.15	15.13	23.6	48.84	18.6	6.75	4.52	0.77	0.89	1.12	0.08	0	0	0.09	52.31	83.38	71.91	50.91	81.4	93.06	95.35
51	1.44	1.26	2.9	0.45	5.88	1.79	0.15	26.26	7.86	17.39	48.12	5.88	3.57	2.16	0.72	1.26	0.48	0	2.94	0.89	0.42	71.58	89.62	79.23	51.43	85.29	93.75	97.26
58	0	0.15	1.72	0.21	0	0	0.08	23.38	3.34	12.07	38.98	14.29	0	1.7	1.3	0.15	1.72	0.21	0	0	0.29	75.32	96.37	84.48	60.59	85.71	100	97.93
A0.3	CD45RA+CCR7+							CD45RA+CCR7-							CD45RA-CCR7+							CD45RA-CCR7-
4	0	0		0	0	0	0	75	100		100	100	75	91.3	0	0		0	0	0	0	25	0		0	0	25	8.7
9	0.9	0	0	0	0	0	1.02	37.22	27.27	28.26	33.33	36.14	31.16	34.52	0	0	0	0	0.4	0	0	61.88	72.73	71.74	66.67	63.45	68.84	64.47
13	0.67	0	0	0	0	0	0	40	45.45	45.07	32.81	40.11	35.96	48.86	0	0	0	0	0.55	0	0	59.33	54.55	54.93	67.19	59.34	64.04	51.14
17	1.2	0	0	0.2	0	0.09	0.41	15.57	15.71	12.85	8.92	16.75	13.62	22.22	0	0.26	0.48	0.81	0.25	0.57	0.82	83.23	84.03	86.67	90.06	83	85.71	76.54
22	0	0	0.03	0	0	0	0.29	6.8	3.97	3.32	3.39	6.45	12.82	16.8	0.2	0.09	0.06	0.19	0	0	0.1	93	95.94	96.6	96.43	93.55	87.18	82.82
29	0			0	0	0.22	0.16	1.22			2.86	3.18	3.08	18.88	0.14			0	0	0	0	98.64			97.14	96.82	96.7	80.97
36	0			0	0	0	0.2	0.74			0.53	1.3	0.79	25.1	0			0.04	0	0.32	0	99.26			99.43	98.7	98.9	74.7
44	0.03				0		0	0.08				2.52		10	0.11				0		0.26	99.78				97.48		89.74
51	0.18				0.13		0.05	0				3.52		4.87	0.18				0.39		0.25	99.64				95.96		94.84
58					0		0					1.46		3.68					0		0					98.54		96.32
Fig. 3l
	A0.1							A0.15							A0.3
4	4.17	3.95	0	3.74	2.94	0	4.44	0	4.35	5.56	0	11.76	3.85	0	0	0		0	0	0	4.35
9	0	1.23	0.7	0.38	2.5	1.47	0.63	4.49	4.94	1.25	4.9	3.65	3.57	1.55	55.16	43.8	50	40.28	34.54	34.06	28.93
13		1.22	5.67	0	1.41	1.41	0	3.7	0	0.65	2.05	3	0	3.25	30.67	33.06	50	46.88	39.56	34.83	15.91
17	54.93	9.71	20.9	7.08	26.67	13.64	23.26	18.57	11.24	21.37	17.39	15.71	9.8	24.62	60.48	56.81	41.21	57.81	55.16	63.29	48.15
22	60.47	22.58	32.48	16.32	44.8	32.1	35.04	40.74	20.31	19.61	9.62	30.77	22.22	19.35	52.8	35.06	57.11	58.59	54.4	60.83	52.82
29	30.86	21.49	28.81	13.18	28.14	15.65	13.62	10.81	15.29	13.28	6.38	6.36	6.93	15.97	42.33			54.16	40.91	48.02	16.54
36	32.23	23.45	53.82	13.27	34.82	23	18.58	6.78	18.81	11.56	9.11	14.29	20.83	38.2	62.68			36.21	59.45	65.93	16.47
44	22.68	15.91	45.73	8.48	41.3	15.48	8.06	15.38	21.66	13.48	4.73	0	22.02	31.82	63.83				62.02		26.88
51	36.22	33.97	59.2	14.45	72.59	29.07	23.85	26.62	46.86	21.74	7.33	17.65	24.11	64.56	88.01				85.81		43.07
58	20.06	20.39	37.03	8.82	29.74	12.79	21	10.39	32.85	3.45	5.93	7.14	4.76	45.32					61.36		23.92
Fig. 3m
	A0.1							A0.15							A0.3
4	0.32	0.32	0.55	0.36	0.44	0.28	0.26	0.95	1.3	1.72	1.13	1.41	1.88	1.8	7	4.5		9	5.5	4	0.96
9	0.48	0.4	0.56	0.36	0.39	0.38	0.48	1.17	1.15	0.95	0.91	1.19	1.06	1.71	1.3	1.55	1.24	0.75	0.85	0.99	0.79
13		0.55	0.9	0.42	1.17	1.15	0.91	2.4	2.07	1.61	1.53	2.24	2.07	2.78	1.42	1.14	0.99	0.81	0.9	1.64	1.05
17	1.81	0.83	0.55	1.11	3.62	1.68	0.9	2.64	3.15	2.11	2.68	3.91	3.25	3.29	0.72	0.55	0.43	0.27	0.3	0.44	0.73
22	0.71	0.56	1.59	0.75	1.5	0.44	0.27	2.59	3.28	3.87	4.83	7.85	3.28	1.16	0.41	0.44	0.24	0.24	0.34	0.41	0.6
29	0.62	0.61	0.63	0.31	0.9	0.26	1.09	2.36	2.68	2.39	4.57	0.62	0.84	0.77	0.35			0.2	0.44	0.14	0.61
36	1.34	1.31	0.37	0.18	0.59	0.43	0.51	1.86	1.37	1.52	0.87	1.71	1.3	0.9	0.19			0.19	0.31	0.13	0.51
44	3.35	1.06	1.66	0.31	0.8	1.8	0.46	2.07	2.03	3.64	0.62	1.28	0.52	0.95	0.07				0.41		0.91
51	3.24	0.97	2.83	0.31	3.17	8.64	1.47	1.08	1.79	3.3	0.73	1.88	0.7	3.85	0.1				0.49		0.53
58	2.45	2.68	2.8	0.23	6.75	6.24	1.74	1.42	2.09	2.72	2.16	7	1.17	5.13					0.63		1.02

## Sheet: Figure 4
Fig. 4d
Healthy	mean	s.d.
CD3	-0.0856	0.00539
8_NSCM	-0.0565	0.00595
4_-/+	-0.0376	0.00364
4_25	-0.0242	0.00249
4_NSCM	-0.0228	0.00392
8_-/-	-0.0219	0.00388
4_+/+	-0.021	0.00381
4_E	-0.0192	0.00586
4_-/-	-0.00714	0.00258
4_+/-	0.00849	0.00265
8_E	0.0136	0.00544
8_+/-	0.0173	0.00402
4_EM	0.0184	0.00413
4_CM	0.0398	0.00489
8_EM	0.043	0.00574
4_137	0.0456	0.00314
8_-/+	0.059	0.00289
8_+/+	0.0665	0.00549
4to8	0.0732	0.00558
8_25	0.0842	0.00385
8_CM	0.0885	0.00468
8_137	0.091	0.00558
Stim	0.338	0.016
Fig. 4e
Patient	mean	s.d.
CD3	-0.0891	0.00788
8_NSCM	-0.0661	0.00381
4_-/+	-0.051	0.00807
4_NSCM	-0.0448	0.0031
4_-/-	-0.0378	0.00266
4_+/+	-0.0298	0.00395
4_25	-0.022	0.00399
8_+/-	-0.0147	0.00387
4_CM	0.00925	0.00425
8_-/-	0.0103	0.00375
4_E	0.0217	0.00724
8_EM	0.0228	0.00757
4to8	0.0314	0.00364
4_137	0.0373	0.00276
4_+/-	0.0399	0.00284
8_+/+	0.0422	0.00268
4_EM	0.0425	0.00389
8_E	0.0427	0.00342
8_CM	0.055	0.00202
8_25	0.0652	0.00411
8_137	0.0692	0.00482
8_-/+	0.0859	0.00444
Stim	0.362	0.0247
Fig. 4f
	Healthy			Diseased
8_CD45RA+CCR7-	0.0136	0.00544		0.0427	0.00342
8_CD45RA-CCR7+	0.0885	0.00468		0.055	0.00202
8_CD25+	0.0842	0.00385		0.0652	0.00411
8_CD137+	0.091	0.00558		0.0692	0.00482
8_PD-1-TIm-3+	0.059	0.00289		0.0859	0.00444
Fig. 4h
Iteration	Diseased - RF
1	0.785642	0.789427	0.791004	0.737075	0.726815	0.77918	0.798371	0.787277	0.779722	0.730664
2	0.760812	0.730416	0.698102	0.763869	0.741968	0.679753	0.780964	0.747254	0.787662	0.722261
3	0.797442	0.723073	0.689043	0.774844	0.765383	0.787927	0.782662	0.766982	0.748226	0.838748
4	0.778015	0.742728	0.757732	0.765808	0.790506	0.783562	0.756559	0.806242	0.734274	0.762625
Fig. 4i
Actual	ALL1	CLL2	CLL3	ALL6	ALL7	CLL8	ALL10
0.24	0.7476	0.708	0.5028	0.3708	0.9804	0.6108	0.7932
0.6	x	0.9312	0.9144	0.4104	1.5336	0.5184	0.7104
1.2	1.002	1.2852	1.1556	0.5292	1.9152	0.702	0.7248
1.8	1.1556	2.772	1.6524	1.218	3.288	2.2188	1.1484
2.4	2.316	2.934	3.054	2.4564	3.336	2.3964	2.172
3	3.054	2.982	3.174	2.664	3.354	2.67	2.208
3.6	3.21	3.024	3.15	2.676	3.342	2.814	2.322
